# Supplementary material for: SML resist processing for high-aspect-ratio and high-sensitivity electron beam lithography
Source: Nanoscale Res Lett. 2013 Mar 27;8(1):139. doi: 10.1186/1556-276X-8-139 (PMC3617037; doi:10.1186/1556-276X-8-139)
Supplement: Additional file 2: Table T1 — Comparison of contrast weighted sensitivity of various resists. [file 1556-276X-8-139-S2.xls]

## Sheet: Sheet1
				Additional File 2
	SML resist processing for high aspect ratio and high sensitivity electron beam lithography
	Mohammad Ali Mohammad, Steven K. Dew, and Maria Stepanova
		Table T1. Comparison of contrast weighted sensitivity (S/γ) of various resists
	Resist	Tone	Voltage	Sensitivity (S)	Contrast	S/γ	Reference
		Pos/Neg	[keV]	[µC/cm2]	(γ)
	PMMA	+	50	500	3	166.667	[3]
	PMMA	+	50	1600	8	200	[3]
	ZEP	+	20	30	4.3	6.97674	[6]
	ZEP	+	20	80	25.1	3.18725	[6]
	PMGI	+	30	631	6.7	94.1791	[8]
	PMGI	+	50	6310	3.34	1889.22	[9]
	PMGI	+	100	12600	12.01	1049.13	[9]
	HSQ	-	50	500	7	71.4286	[11]
	AZnLOF	-	100	22	5.2	4.23077	[14]
	AZnLOF	-	100	42	2.3	18.2609	[14]
	PS	-	20	250	1.5	166.667	[15]
	PS	-	20	8000	4.4	1818.18	[16]
	SML	+	30	230	6.8	33.8235	This Work
